# Supplementary material for: Analysis of the Strength of Polyamide Used for High Pressure Transmission of Hydrogen on the Example of Reinforced Plastic Hoses
Source: Materials (Basel). 2025 Mar 21;18(7):1402. doi: 10.3390/ma18071402 (PMC11989395; doi:10.3390/ma18071402)
Supplement: Supplementary file 1 [file materials-18-01402-s001.zip]

Archive with 1 entries (1 files):
- materials-3488172-supplementary.pdf
